# Supplementary material for: An iterative noisy annotation correction model for robust plant disease detection
Source: Front Plant Sci. 2023 Oct 13;14:1238722. doi: 10.3389/fpls.2023.1238722 (PMC10628849; doi:10.3389/fpls.2023.1238722)
Supplement: Supplementary Figure 1 — Comparison of our method with OA-MIL results. The first row displays labels with location noise. The second and third rows show the correction results using OAMIL and our method (iter-3). The labels in the third row are more closely aligned with the actual disease locations. [file Presentation_1.zip]

Archive with 1 entries (1 files):
- supplementary material_v2.docx
